# Supplementary material for: The Dose-Dependent Effects of Fluorocitrate on the Metabolism and Activity of Astrocytes and Neurons
Source: Brain Sci. 2025 Jan 21;15(2):99. doi: 10.3390/brainsci15020099 (PMC11853058; doi:10.3390/brainsci15020099)
Supplement: Supplementary file 1 [file brainsci-15-00099-s001.zip]

Archive with 1 entries (1 files):
- brainsci-3435010-supplementary.pdf
